# Supplementary material for: Assessment of Water, Sanitation, and Hygiene Conditions in Public Elementary Schools in Quetzaltenango, Guatemala, in the Context of the COVID-19 Pandemic
Source: Int J Environ Res Public Health. 2023 Oct 13;20(20):6914. doi: 10.3390/ijerph20206914 (PMC10606716; doi:10.3390/ijerph20206914)
Supplement: Supplementary file 1 [file ijerph-20-06914-s001.zip]

Archive with 1 entries (1 files):
- ijerph-2575781-supplementary.pdf
